# Supplementary material for: Meta-analysis of Epstein-Barr virus genomes in Southern Chinese identifies genetic variants and high risk viral lineage associated with nasopharyngeal carcinoma
Source: PLoS Pathog. 2024 May 28;20(5):e1012263. doi: 10.1371/journal.ppat.1012263 (PMC11161099; doi:10.1371/journal.ppat.1012263)
Supplement: S1 Table — (XLSX) [file ppat.1012263.s010.xlsx]

## Sheet: S1 Table
S1 Table. Characteristics of 507 samples included in the current meta-analysis.
Sample	Dataset	Phenotype	Sex	Age	SRRid
HS003	GZ	Healthy	female	60	SRR8574967
HS007	GZ	Healthy	male	56	SRR8574812
HS008	GZ	Healthy	male	40	SRR8574813
HS009	GZ	Healthy	male	46	SRR8574810
HS010	GZ	Healthy	male	68	SRR8574811
HS011	GZ	Healthy	male	36	SRR8574929
HS012	GZ	Healthy	male	56	SRR8574809
HS013	GZ	Healthy	male	37	SRR8574849
HS014	GZ	Healthy	male	72	SRR8574848
HS015	GZ	Healthy	male	58	SRR8574847
HS016	GZ	Healthy	male	70	SRR8574846
HS017	GZ	Healthy	male	46	SRR8574853
HS018	GZ	Healthy	male	43	SRR8574852
HS019	GZ	Healthy	male	35	SRR8574851
HS020	GZ	Healthy	male	57	SRR8574850
HS021	GZ	Healthy	male	56	SRR8574844
HS022	GZ	Healthy	male	60	SRR8574843
HS023	GZ	Healthy	male	47	SRR8574727
HS024	GZ	Healthy	male	56	SRR8574782
HS025	GZ	Healthy	male	60	SRR8574783
HS026	GZ	Healthy	male	55	SRR8574784
HS027	GZ	Healthy	male	45	SRR8574750
HS028	GZ	Healthy	female	26	SRR8574888
HS029	GZ	Healthy	male	46	SRR8574769
HS030	GZ	Healthy	male	43	SRR8574773
HS031	GZ	Healthy	male	32	SRR8574886
HS032	GZ	Healthy	male	40	SRR8574887
HS033	GZ	Healthy	male	57	SRR8574724
HS034	GZ	Healthy	male	40	SRR8574918
HS035	GZ	Healthy	male	57	SRR8574921
HS036	GZ	Healthy	male	73	SRR8574920
HS037	GZ	Healthy	male	49	SRR8574923
HS038	GZ	Healthy	male	40	SRR8574726
HS039	GZ	Healthy	male	57	SRR8574925
HS040	GZ	Healthy	male	45	SRR8574924
HS041	GZ	Healthy	male	43	SRR8574927
HS045	GZ	Healthy	male	49	SRR8574728
HS046	GZ	Healthy	male	50	SRR8574959
HS048	GZ	Healthy	male	50	SRR8574960
HS050	GZ	Healthy	female	47	SRR8574907
HS051	GZ	Healthy	female	49	SRR8574958
HS052	GZ	Healthy	female	67	SRR8574963
HS053	GZ	Healthy	female	63	SRR8574930
HS054	GZ	Healthy	female	47	SRR8574961
HS055	GZ	Healthy	male	70	SRR8574962
HS056	GZ	Healthy	female	45	SRR8574965
HS057	GZ	Healthy	female	58	SRR8574966
NPCS001	GZ	NPC	male	37	SRR8574751
NPCS002	GZ	NPC	female	33	SRR8574845
NPCS003-2	GZ	NPC	male	48	SRR8574898
NPCS004	GZ	NPC	male	49	SRR8574897
NPCS005	GZ	NPC	female	27	SRR8574896
NPCS006	GZ	NPC	male	45	SRR8574895
NPCS007	GZ	NPC	male	55	SRR8574894
NPCS008	GZ	NPC	male	69	SRR8574893
NPCS009	GZ	NPC	female	73	SRR8574892
NPCS010	GZ	NPC	male	35	SRR8574891
NPCS011	GZ	NPC	female	52	SRR8574906
NPCS012	GZ	NPC	male	47	SRR8574905
NPCS013	GZ	NPC	male	56	SRR8574858
NPCS014	GZ	NPC	female	63	SRR8574859
NPCS015	GZ	NPC	male	72	SRR8574860
NPCS016	GZ	NPC	female	46	SRR8574861
NPCS017	GZ	NPC	male	53	SRR8574862
NPCS018	GZ	NPC	male	53	SRR8574863
NPCS019	GZ	NPC	male	59	SRR8574864
NPCS021	GZ	NPC	male	30	SRR8574865
NPCS022	GZ	NPC	female	43	SRR8574856
NPCS023	GZ	NPC	male	38	SRR8574857
NPCS024	GZ	NPC	male	48	SRR8574709
NPCS025	GZ	NPC	male	42	SRR8574708
NPCS026	GZ	NPC	male	50	SRR8574711
NPCS027	GZ	NPC	male	66	SRR8574710
NPCS028	GZ	NPC	male	43	SRR8574713
NPCS029	GZ	NPC	female	46	SRR8574712
NPCS030	GZ	NPC	male	50	SRR8574715
NPCS031	GZ	NPC	female	58	SRR8574714
NPCS032	GZ	NPC	female	33	SRR8574717
NPCS033	GZ	NPC	female	67	SRR8574716
NPCS034	GZ	NPC	male	62	SRR8574933
NPCS035	GZ	NPC	male	35	SRR8574934
NPCS036	GZ	NPC	male	38	SRR8574931
NPCS037	GZ	NPC	male	50	SRR8574932
NPCS038	GZ	NPC	female	65	SRR8574937
NPCS039	GZ	NPC	male	62	SRR8574938
NPCS040	GZ	NPC	male	49	SRR8574935
NPCS041	GZ	NPC	male	53	SRR8574936
NPCS042	GZ	NPC	female	58	SRR8574941
NPCS043	GZ	NPC	male	55	SRR8574942
NPCS044	GZ	NPC	male	67	SRR8574756
NPCS045	GZ	NPC	male	51	SRR8574755
NPCS046	GZ	NPC	female	51	SRR8574754
NPCS047	GZ	NPC	male	37	SRR8574753
NPCS048	GZ	NPC	male	58	SRR8574760
NPCS049	GZ	NPC	male	77	SRR8574759
NPCS050	GZ	NPC	male	31	SRR8574758
NPCS051	GZ	NPC	male	44	SRR8574757
NPCS052	GZ	NPC	male	66	SRR8574764
NPCS054	GZ	NPC	male	50	SRR8574763
NPCS055	GZ	NPC	male	60	SRR8574735
NPCT002	GZ	NPC	male	51	SRR8574737
NPCT003	GZ	NPC	male	44	SRR8574738
NPCT004	GZ	NPC	male	35	SRR8574731
NPCT005	GZ	NPC	male	49	SRR8574732
NPCT006	GZ	NPC	male	54	SRR8574733
NPCT007	GZ	NPC	male	49	SRR8574734
NPCT009	GZ	NPC	male	58	SRR8574744
NPCT010	GZ	NPC	male	51	SRR8574829
NPCT012	GZ	NPC	female	43	SRR8574831
NPCT013	GZ	NPC	male	34	SRR8574830
NPCT014	GZ	NPC	male	27	SRR8574825
NPCT015	GZ	NPC	male	69	SRR8574824
NPCT016	GZ	NPC	male	62	SRR8574827
NPCT017	GZ	NPC	male	43	SRR8574826
NPCT018	GZ	NPC	male	49	SRR8574823
NPCT019	GZ	NPC	male	43	SRR8574822
NPCT020-2	GZ	NPC	male	69	SRR8574794
NPCT021	GZ	NPC	male	66	SRR8574795
NPCT022	GZ	NPC	male	72	SRR8574792
NPCT023	GZ	NPC	male	47	SRR8574793
NPCT024	GZ	NPC	male	50	SRR8574790
NPCT025	GZ	NPC	male	66	SRR8574791
NPCT026	GZ	NPC	male	31	SRR8574788
NPCT027	GZ	NPC	male	56	SRR8574789
NPCT028-2	GZ	NPC	male	53	SRR8574786
NPCT029	GZ	NPC	male	46	SRR8574787
NPCT031	GZ	NPC	female	47	SRR8574917
NPCT032	GZ	NPC	female	44	SRR8574916
NPCT033	GZ	NPC	male	51	SRR8574915
NPCT035	GZ	NPC	male	57	SRR8574914
NPCT036	GZ	NPC	female	48	SRR8574913
NPCT037	GZ	NPC	male	58	SRR8574912
NPCT038	GZ	NPC	female	57	SRR8574911
NPCT039	GZ	NPC	male	37	SRR8574910
NPCT040	GZ	NPC	male	28	SRR8574909
NPCT041	GZ	NPC	male	49	SRR8574908
NPCT042	GZ	NPC	male	65	SRR8574876
NPCT043	GZ	NPC	male	42	SRR8574877
NPCT045	GZ	NPC	female	38	SRR8574878
NPCT047	GZ	NPC	female	62	SRR8574880
NPCT048	GZ	NPC	female	39	SRR8574881
NPCT049	GZ	NPC	male	57	SRR8574882
NPCT050	GZ	NPC	male	38	SRR8574883
NPCT051	GZ	NPC	male	54	SRR8574884
NPCT052	GZ	NPC	male	36	SRR8574885
NPCT053	GZ	NPC	male	63	SRR8574748
NPCT054	GZ	NPC	male	57	SRR8574749
NPCT056	GZ	NPC	male	31	SRR8574740
NPCT059	GZ	NPC	male	49	SRR8574940
NPCT060	GZ	NPC	male	61	SRR8574762
NPCT061	GZ	NPC	male	28	SRR8574761
NPCT062	GZ	NPC	male	35	SRR8574768
NPCT063	GZ	NPC	female	47	SRR8574767
NPCT064	GZ	NPC	male	31	SRR8574766
NPCT065	GZ	NPC	male	44	SRR8574765
NPCT066	GZ	NPC	male	38	SRR8574818
NPCT067	GZ	NPC	female	49	SRR8574804
NPCT068	GZ	NPC	male	42	SRR8574802
NPCT069	GZ	NPC	male	46	SRR8574803
NPCT070	GZ	NPC	male	31	SRR8574800
NPCT071	GZ	NPC	female	60	SRR8574801
NPCT072	GZ	NPC	male	51	SRR8574798
NPCT073	GZ	NPC	female	44	SRR8574799
NPCT074S	GZ	NPC	female	66	SRR8574797
NPCT075	GZ	NPC	male	32	SRR8574805
NPCT076	GZ	NPC	female	43	SRR8574806
NPCT077	GZ	NPC	male	47	SRR8574837
NPCT080	GZ	NPC	male	29	SRR8574838
NPCT081	GZ	NPC	female	45	SRR8574833
NPCT082	GZ	NPC	male	34	SRR8574832
NPCT083	GZ	NPC	male	42	SRR8574835
NPCT084	GZ	NPC	male	45	SRR8574834
NPCT085	GZ	NPC	female	59	SRR8574842
NPCT086	GZ	NPC	female	49	SRR8574841
NPCT087	GZ	NPC	male	63	SRR8574866
NPCT088	GZ	NPC	male	51	SRR8574867
NPCT089	GZ	NPC	female	24	SRR8574868
NPCT090	GZ	NPC	male	34	SRR8574869
NPCT091	GZ	NPC	female	25	SRR8574870
NPCT092	GZ	NPC	male	30	SRR8574871
NPCT093	GZ	NPC	female	33	SRR8574872
NPCT094	GZ	NPC	male	71	SRR8574873
NPCT095	GZ	NPC	female	42	SRR8574874
NPCT096	GZ	NPC	male	49	SRR8574875
NPCT097	GZ	NPC	male	43	SRR8574928
NPCT098	GZ	NPC	female	61	SRR8574926
NPCT099	GZ	NPC	male	41	SRR8574904
NPCT100	GZ	NPC	female	34	SRR8574903
NPCT101	GZ	NPC	male	39	SRR8574902
NPCT102	GZ	NPC	male	59	SRR8574901
NPCT103	GZ	NPC	female	66	SRR8574900
NPCT104	GZ	NPC	male	33	SRR8574899
NPCT105	GZ	NPC	male	56	SRR8574890
NPCT106	GZ	NPC	male	62	SRR8574889
NPCT107	GZ	NPC	female	49	SRR8574817
NPCT109	GZ	NPC	female	43	SRR8574939
NPCT110	GZ	NPC	female	42	SRR8574922
NPCT111	GZ	NPC	male	48	SRR8574945
NPCT112	GZ	NPC	male	42	SRR8574946
NPCT113	GZ	NPC	male	29	SRR8574943
NPCT114	GZ	NPC	female	51	SRR8574944
NPCT115	GZ	NPC	male	47	SRR8574807
NPCT116	GZ	NPC	male	46	SRR8574808
HKHD1	HK1	Healthy	male	39	SRR7495020
HKHD10	HK1	Healthy	male	73	SRR7495034
HKHD100	HK1	Healthy	male	61	SRR7494951
HKHD101	HK1	Healthy	female	46	SRR7494974
HKHD102	HK1	Healthy	male	50	SRR7494975
HKHD103	HK1	Healthy	male	44	SRR7494976
HKHD104	HK1	Healthy	male	73	SRR7494977
HKHD105	HK1	Healthy	male	40	SRR7494970
HKHD106	HK1	Healthy	male	62	SRR7494971
HKHD107	HK1	Healthy	male	45	SRR7494972
HKHD108	HK1	Healthy	female	36	SRR7494973
HKHD109	HK1	Healthy	male	34	SRR7494978
HKHD11	HK1	Healthy	male	77	SRR7495059
HKHD110	HK1	Healthy	female	69	SRR7494979
HKHD111	HK1	Healthy	male	54	SRR7494994
HKHD112	HK1	Healthy	male	37	SRR7494993
HKHD113	HK1	Healthy	male	35	SRR7494992
HKHD114	HK1	Healthy	male	35	SRR7494991
HKHD115	HK1	Healthy	male	45	SRR7494998
HKHD116	HK1	Healthy	male	54	SRR7494997
HKHD117	HK1	Healthy	male	56	SRR7494996
HKHD118	HK1	Healthy	male	57	SRR7494995
HKHD119	HK1	Healthy	male	42	SRR7495000
HKHD12	HK1	Healthy	female	53	SRR7495058
HKHD120	HK1	Healthy	male	74	SRR7494999
HKHD121	HK1	Healthy	female	57	SRR7495081
HKHD122	HK1	Healthy	male	37	SRR7495082
HKHD123	HK1	Healthy	male	48	SRR7495017
HKHD124	HK1	Healthy	male	40	SRR7495018
HKHD125	HK1	Healthy	male	54	SRR7495015
HKHD126	HK1	Healthy	male	56	SRR7495016
HKHD127	HK1	Healthy	male	46	SRR7495013
HKHD128	HK1	Healthy	male	66	SRR7495014
HKHD129	HK1	Healthy	male	55	SRR7495011
HKHD13	HK1	Healthy	male	64	SRR7495061
HKHD130	HK1	Healthy	male	43	SRR7495012
HKHD131	HK1	Healthy	male	51	SRR7495050
HKHD132	HK1	Healthy	male	24	SRR7495049
HKHD133	HK1	Healthy	male	51	SRR7495052
HKHD134	HK1	Healthy	female	29	SRR7495051
HKHD135	HK1	Healthy	male	47	SRR7495046
HKHD136	HK1	Healthy	female	25	SRR7495045
HKHD137	HK1	Healthy	male	60	SRR7495048
HKHD138	HK1	Healthy	female	43	SRR7495047
HKHD139	HK1	Healthy	male	51	SRR7495044
HKHD14	HK1	Healthy	female	64	SRR7495060
HKHD140	HK1	Healthy	female	27	SRR7495043
HKHD141	HK1	Healthy	male	29	SRR7495066
HKHD142	HK1	Healthy	male	53	SRR7495067
HKHD15	HK1	Healthy	male	70	SRR7495055
HKHD16	HK1	Healthy	female	65	SRR7495054
HKHD17	HK1	Healthy	male	53	SRR7495057
HKHD18	HK1	Healthy	male	75	SRR7495056
HKHD19	HK1	Healthy	male	40	SRR7495063
HKHD2	HK1	Healthy	male	81	SRR7495019
HKHD20	HK1	Healthy	male	45	SRR7495062
HKHD21	HK1	Healthy	female	34	SRR7495035
HKHD22	HK1	Healthy	male	23	SRR7495036
HKHD23	HK1	Healthy	male	30	SRR7495037
HKHD24	HK1	Healthy	male	60	SRR7495038
HKHD25	HK1	Healthy	male	55	SRR7495039
HKHD26	HK1	Healthy	male	79	SRR7495040
HKHD27	HK1	Healthy	male	67	SRR7495041
HKHD28	HK1	Healthy	male	29	SRR7495042
HKHD29	HK1	Healthy	male	54	SRR7495032
HKHD3	HK1	Healthy	male	67	SRR7495080
HKHD30	HK1	Healthy	female	42	SRR7495033
HKHD31	HK1	Healthy	male	29	SRR7495010
HKHD32	HK1	Healthy	female	58	SRR7495009
HKHD33	HK1	Healthy	male	61	SRR7495008
HKHD34	HK1	Healthy	male	54	SRR7495007
HKHD35	HK1	Healthy	female	24	SRR7495006
HKHD36	HK1	Healthy	male	56	SRR7495005
HKHD37	HK1	Healthy	female	60	SRR7495004
HKHD38	HK1	Healthy	male	51	SRR7495003
HKHD39	HK1	Healthy	male	61	SRR7495002
HKHD4	HK1	Healthy	male	52	SRR7495079
HKHD40	HK1	Healthy	male	65	SRR7495001
HKHD41	HK1	Healthy	male	53	SRR7494984
HKHD42	HK1	Healthy	male	64	SRR7494985
HKHD43	HK1	Healthy	female	50	SRR7494982
HKHD44	HK1	Healthy	male	70	SRR7494983
HKHD45	HK1	Healthy	female	59	SRR7494988
HKHD46	HK1	Healthy	male	59	SRR7494989
HKHD47	HK1	Healthy	male	44	SRR7494986
HKHD48	HK1	Healthy	male	50	SRR7494987
HKHD49	HK1	Healthy	male	65	SRR7494980
HKHD5	HK1	Healthy	male	22	SRR7495078
HKHD50	HK1	Healthy	male	74	SRR7494981
HKHD51	HK1	Healthy	female	60	SRR7495097
HKHD52	HK1	Healthy	male	47	SRR7495093
HKHD53	HK1	Healthy	male	22	SRR7495104
HKHD54	HK1	Healthy	female	39	SRR7495103
HKHD55	HK1	Healthy	male	58	SRR7495108
HKHD56	HK1	Healthy	female	55	SRR7495105
HKHD57	HK1	Healthy	male	46	SRR7495117
HKHD58	HK1	Healthy	female	45	SRR7495114
HKHD59	HK1	Healthy	female	68	SRR7494953
HKHD6	HK1	Healthy	male	82	SRR7495076
HKHD60	HK1	Healthy	male	48	SRR7494952
HKHD61	HK1	Healthy	male	81	SRR7494990
HKHD62	HK1	Healthy	male	57	SRR7494965
HKHD63	HK1	Healthy	female	75	SRR7494966
HKHD64	HK1	Healthy	male	44	SRR7494967
HKHD65	HK1	Healthy	male	43	SRR7494949
HKHD66	HK1	Healthy	male	60	SRR7494950
HKHD67	HK1	Healthy	female	86	SRR7495077
HKHD68	HK1	Healthy	female	59	SRR7494956
HKHD69	HK1	Healthy	male	34	SRR7494938
HKHD7	HK1	Healthy	male	78	SRR7495075
HKHD70	HK1	Healthy	female	50	SRR7494969
HKHD71	HK1	Healthy	male	51	SRR7495109
HKHD72	HK1	Healthy	female	45	SRR7495021
HKHD73	HK1	Healthy	female	69	SRR7495107
HKHD74	HK1	Healthy	male	44	SRR7495106
HKHD75	HK1	Healthy	male	41	SRR7495113
HKHD76	HK1	Healthy	male	54	SRR7495112
HKHD77	HK1	Healthy	female	65	SRR7495111
HKHD78	HK1	Healthy	male	75	SRR7495110
HKHD79	HK1	Healthy	female	50	SRR7495116
HKHD8	HK1	Healthy	female	41	SRR7495074
HKHD80	HK1	Healthy	male	63	SRR7495115
HKHD81	HK1	Healthy	male	53	SRR7495136
HKHD82	HK1	Healthy	male	49	SRR7495137
HKHD83	HK1	Healthy	female	68	SRR7495134
HKHD84	HK1	Healthy	male	40	SRR7495135
HKHD85	HK1	Healthy	male	19	SRR7495132
HKHD86	HK1	Healthy	male	49	SRR7495133
HKHD87	HK1	Healthy	female	47	SRR7495130
HKHD88	HK1	Healthy	female	44	SRR7495131
HKHD89	HK1	Healthy	male	52	SRR7495128
HKHD9	HK1	Healthy	male	84	SRR7495053
HKHD90	HK1	Healthy	male	52	SRR7495129
HKHD91	HK1	Healthy	female	53	SRR7495100
HKHD92	HK1	Healthy	female	59	SRR7495099
HKHD93	HK1	Healthy	female	40	SRR7495102
HKHD94	HK1	Healthy	female	42	SRR7495101
HKHD95	HK1	Healthy	male	64	SRR7495096
HKHD96	HK1	Healthy	male	60	SRR7495095
HKHD97	HK1	Healthy	male	63	SRR7495098
HKHD98	HK1	Healthy	male	50	SRR7494968
HKHD99	HK1	Healthy	male	75	SRR7495094
HKNPC1	HK1	NPC	male	20	SRR7495068
HKNPC10	HK1	NPC	male	48	SRR7495089
HKNPC11	HK1	NPC	male	38	SRR7495088
HKNPC12	HK1	NPC	male	70	SRR7495087
HKNPC13	HK1	NPC	male	58	SRR7495086
HKNPC14	HK1	NPC	male	63	SRR7495085
HKNPC15	HK1	NPC	male	56	SRR7495084
HKNPC16	HK1	NPC	male	26	SRR7495083
HKNPC17	HK1	NPC	male	49	SRR7495092
HKNPC18	HK1	NPC	male	44	SRR7495091
HKNPC19	HK1	NPC	male	47	SRR7495120
HKNPC2	HK1	NPC	male	46	SRR7495069
HKNPC20	HK1	NPC	male	58	SRR7495121
HKNPC21	HK1	NPC	male	71	SRR7495118
HKNPC22	HK1	NPC	male	55	SRR7495119
HKNPC23	HK1	NPC	male	54	SRR7495124
HKNPC24	HK1	NPC	male	59	SRR7495125
HKNPC25	HK1	NPC	male	52	SRR7495122
HKNPC26	HK1	NPC	male	56	SRR7495123
HKNPC27	HK1	NPC	male	47	SRR7495126
HKNPC28	HK1	NPC	male	57	SRR7495127
HKNPC29	HK1	NPC	male	27	SRR7494940
HKNPC3	HK1	NPC	male	37	SRR7495070
HKNPC30	HK1	NPC	male	66	SRR7494939
HKNPC31	HK1	NPC	male	48	SRR7494942
HKNPC32	HK1	NPC	male	40	SRR7494941
HKNPC33	HK1	NPC	male	59	SRR7494944
HKNPC34	HK1	NPC	male	43	SRR7494943
HKNPC35	HK1	NPC	male	57	SRR7494946
HKNPC36	HK1	NPC	male	53	SRR7494945
HKNPC37	HK1	NPC	male	54	SRR7494948
HKNPC38	HK1	NPC	male	48	SRR7494947
HKNPC39	HK1	NPC	male	48	SRR7494934
HKNPC4	HK1	NPC	male	54	SRR7495071
HKNPC40	HK1	NPC	female	47	SRR7494935
HKNPC41	HK1	NPC	male	44	SRR7494936
HKNPC42	HK1	NPC	male	41	SRR7494937
HKNPC43	HK1	NPC	female	55	SRR7494930
HKNPC44	HK1	NPC	male	70	SRR7494931
HKNPC45	HK1	NPC	male	52	SRR7494932
HKNPC46	HK1	NPC	male	59	SRR7494933
HKNPC47	HK1	NPC	female	56	SRR7494928
HKNPC48	HK1	NPC	female	61	SRR7494929
HKNPC49	HK1	NPC	male	28	SRR7494960
HKNPC5	HK1	NPC	male	49	SRR7495072
HKNPC50	HK1	NPC	male	36	SRR7494959
HKNPC51	HK1	NPC	female	58	SRR7494958
HKNPC52	HK1	NPC	male	45	SRR7494957
HKNPC53	HK1	NPC	male	65	SRR7494964
HKNPC54	HK1	NPC	male	49	SRR7494963
HKNPC55	HK1	NPC	male	52	SRR7494962
HKNPC56	HK1	NPC	male	35	SRR7494961
HKNPC57	HK1	NPC	male	39	SRR7494955
HKNPC58	HK1	NPC	female	60	SRR7494954
HKNPC59	HK1	NPC	male	40	SRR7495031
HKNPC6	HK1	NPC	male	38	SRR7495073
HKNPC60	HK1	NPC	male	30	SRR7495030
HKNPC61	HK1	NPC	male	31	SRR7495029
HKNPC62	HK1	NPC	male	47	SRR7495028
HKNPC7	HK1	NPC	male	56	SRR7495064
HKNPC8	HK1	NPC	male	60	SRR7495065
HKNPC9	HK1	NPC	male	62	SRR7495090
HKHD143	HK2	Healthy	male	20	SRR10276517
HKHD144	HK2	Healthy	female	28	SRR10276516
HKHD145	HK2	Healthy	female	29	SRR10276505
HKHD146	HK2	Healthy	female	34	SRR10276494
HKHD147	HK2	Healthy	male	39	SRR10276483
HKHD148	HK2	Healthy	male	39	SRR10276472
HKHD149	HK2	Healthy	male	44	SRR10276461
HKHD150	HK2	Healthy	female	50	SRR10276450
HKHD151	HK2	Healthy	female	51	SRR10276439
HKHD152	HK2	Healthy	female	51	SRR10276428
HKHD153	HK2	Healthy	male	51	SRR10276515
HKHD154	HK2	Healthy	male	51	SRR10276514
HKHD155	HK2	Healthy	female	51	SRR10276513
HKHD156	HK2	Healthy	female	51	SRR10276512
HKHD157	HK2	Healthy	male	53	SRR10276511
HKHD158	HK2	Healthy	female	53	SRR10276510
HKHD159	HK2	Healthy	male	54	SRR10276509
HKHD160	HK2	Healthy	female	55	SRR10276508
HKHD161	HK2	Healthy	male	56	SRR10276507
HKHD162	HK2	Healthy	male	57	SRR10276506
HKHD163	HK2	Healthy	male	58	SRR10276504
HKHD164	HK2	Healthy	female	61	SRR10276503
HKHD165	HK2	Healthy	male	61	SRR10276502
HKHD166	HK2	Healthy	male	62	SRR10276501
HKHD167	HK2	Healthy	female	62	SRR10276500
HKHD168	HK2	Healthy	male	62	SRR10276499
HKHD169	HK2	Healthy	male	62	SRR10276498
HKHD170	HK2	Healthy	female	65	SRR10276497
HKHD171	HK2	Healthy	male	65	SRR10276496
HKHD172	HK2	Healthy	female	66	SRR10276495
HKHD173	HK2	Healthy	female	66	SRR10276493
HKHD174	HK2	Healthy	female	70	SRR10276492
HKHD175	HK2	Healthy	male	75	SRR10276491
HKHD176	HK2	Healthy	male	76	SRR10276490
HKHD177	HK2	Healthy	female	78	SRR10276489
HKHD178	HK2	Healthy	male	82	SRR10276488
HKHD179	HK2	Healthy	male	83	SRR10276487
HKHD180	HK2	Healthy	male	84	SRR10276486
HKHD181	HK2	Healthy	female	86	SRR10276485
HKNPC100	HK2	NPC	male	53	SRR10276443
HKNPC101	HK2	NPC	male	54	SRR10276442
HKNPC102	HK2	NPC	male	55	SRR10276441
HKNPC103	HK2	NPC	male	55	SRR10276440
HKNPC104	HK2	NPC	male	55	SRR10276438
HKNPC105	HK2	NPC	male	57	SRR10276437
HKNPC106	HK2	NPC	male	57	SRR10276436
HKNPC107	HK2	NPC	male	58	SRR10276435
HKNPC108	HK2	NPC	male	58	SRR10276434
HKNPC109	HK2	NPC	male	59	SRR10276433
HKNPC110	HK2	NPC	female	60	SRR10276432
HKNPC111	HK2	NPC	male	60	SRR10276431
HKNPC112	HK2	NPC	male	61	SRR10276430
HKNPC113	HK2	NPC	male	62	SRR10276429
HKNPC114	HK2	NPC	male	62	SRR10276427
HKNPC115	HK2	NPC	male	63	SRR10276426
HKNPC116	HK2	NPC	male	64	SRR10276425
HKNPC117	HK2	NPC	female	64	SRR10276424
HKNPC118	HK2	NPC	male	64	SRR10276423
HKNPC119	HK2	NPC	male	65	SRR10276422
HKNPC120	HK2	NPC	male	65	SRR10276421
HKNPC121	HK2	NPC	male	65	SRR10276420
HKNPC122	HK2	NPC	male	69	SRR10276419
HKNPC123	HK2	NPC	female	72	SRR10276418
HKNPC63	HK2	NPC	male	19	SRR10276484
HKNPC64	HK2	NPC	male	24	SRR10276482
HKNPC65	HK2	NPC	male	29	SRR10276481
HKNPC66	HK2	NPC	female	31	SRR10276480
HKNPC67	HK2	NPC	male	32	SRR10276479
HKNPC68	HK2	NPC	male	35	SRR10276478
HKNPC69	HK2	NPC	male	36	SRR10276477
HKNPC70	HK2	NPC	female	36	SRR10276476
HKNPC71	HK2	NPC	female	37	SRR10276475
HKNPC72	HK2	NPC	male	37	SRR10276474
HKNPC73	HK2	NPC	male	38	SRR10276473
HKNPC74	HK2	NPC	male	38	SRR10276471
HKNPC75	HK2	NPC	male	38	SRR10276470
HKNPC76	HK2	NPC	male	39	SRR10276469
HKNPC77	HK2	NPC	male	40	SRR10276468
HKNPC78	HK2	NPC	male	41	SRR10276467
HKNPC79	HK2	NPC	male	41	SRR10276466
HKNPC80	HK2	NPC	male	42	SRR10276465
HKNPC81	HK2	NPC	male	42	SRR10276464
HKNPC82	HK2	NPC	male	42	SRR10276463
HKNPC83	HK2	NPC	female	42	SRR10276462
HKNPC84	HK2	NPC	male	43	SRR10276460
HKNPC85	HK2	NPC	male	43	SRR10276459
HKNPC86	HK2	NPC	female	44	SRR10276458
HKNPC87	HK2	NPC	female	46	SRR10276457
HKNPC88	HK2	NPC	male	46	SRR10276456
HKNPC89	HK2	NPC	female	47	SRR10276455
HKNPC90	HK2	NPC	male	48	SRR10276454
HKNPC91	HK2	NPC	female	49	SRR10276453
HKNPC92	HK2	NPC	male	49	SRR10276452
HKNPC93	HK2	NPC	male	50	SRR10276451
HKNPC94	HK2	NPC	male	50	SRR10276449
HKNPC95	HK2	NPC	male	51	SRR10276448
HKNPC96	HK2	NPC	male	51	SRR10276447
HKNPC97	HK2	NPC	male	52	SRR10276446
HKNPC98	HK2	NPC	male	52	SRR10276445
HKNPC99	HK2	NPC	female	52	SRR10276444
