# Supplementary material for: Meta-analysis of Epstein-Barr virus genomes in Southern Chinese identifies genetic variants and high risk viral lineage associated with nasopharyngeal carcinoma
Source: PLoS Pathog. 2024 May 28;20(5):e1012263. doi: 10.1371/journal.ppat.1012263 (PMC11161099; doi:10.1371/journal.ppat.1012263)
Supplement: S2 Table — (XLSX) [file ppat.1012263.s011.xlsx]

## Sheet: S2 Table
S2 Table. Summary statistics for sequencing and variant calling for 507 samples.
Sample with suboptimal genotyping rate is highlighted in red.
SRR ID	EBV type	Coverage	Sequencing depth excluding repetitive regions	Genotyping rate	SNP count	INDEL count
SRR7495052	Type I	96.2869	295.013	0.865	904	42
SRR8574773	Type I	96.7187	45.0047	0.9533	947	40
SRR8574844	Type I	98.0486	402.845	0.96546	964	39
SRR8574810	Type I	97.445	136.303	0.96555	907	28
SRR8574811	Type II/intertypic	98.35	508.034	0.97244	1560	71
SRR7495045	Type II/intertypic	98.9059	21.9415	0.9728	1650	75
SRR8574897	Type I	95.3115	41.4609	0.97352	951	36
SRR8574965	Type II/intertypic	98.6585	616.025	0.97477	1633	78
SRR8574932	Type I	96.5098	47.0457	0.97549	955	32
SRR8574894	Type I	95.9388	56.0693	0.97557	964	37
SRR7495032	Type II/intertypic	98.946	18.2547	0.9762	1325	57
SRR10276506	Type II/intertypic	99.2236	38.5017	0.97638	1370	54
SRR8574753	Type I	96.4126	86.0128	0.97647	983	35
SRR8574884	Type II/intertypic	98.7219	765.823	0.97692	1256	51
SRR8574882	Type II/intertypic	98.9059	1505.2	0.97701	1636	77
SRR8574936	Type II/intertypic	98.8127	773.585	0.97781	1412	63
SRR7494938	Type I	99.1515	281.77	0.97817	1049	34
SRR10276496	Type II/intertypic	99.1328	24.2156	0.97826	1316	62
SRR10276497	Type II/intertypic	99.255	84.7511	0.97835	1270	50
SRR8574892	Type I	97.6447	153.295	0.97862	981	37
SRR7495093	Type II/intertypic	99.3901	333.546	0.97871	1388	67
SRR8574967	Type I	98.8337	103.863	0.97897	1002	38
SRR10276450	Type II/intertypic	99.1957	220.419	0.97924	1416	66
SRR8574784	Type I	97.1645	43.7546	0.97933	991	29
SRR10276461	Type II/intertypic	99.29	135.67	0.97978	1603	81
SRR7495104	Type II/intertypic	99.1462	36.988	0.97987	1321	55
SRR7495044	Type II/intertypic	99.2242	76.4224	0.98005	1650	78
SRR7495116	Type II/intertypic	99.3086	494.443	0.98041	1316	57
SRR8574888	Type I	97.2734	61.6362	0.9805	1110	31
SRR8574862	Type I	96.7205	65.9101	0.9805	987	37
SRR7495058	Type II/intertypic	99.2731	136.008	0.98121	1654	83
SRR7495051	Type II/intertypic	99.0938	27.3122	0.98148	1494	69
SRR7495082	Type I	99.2131	41.185	0.98175	1131	38
SRR7495134	Type II/intertypic	99.1095	67.4814	0.98184	1609	74
SRR7495111	Type II/intertypic	99.2219	89.2408	0.98193	1330	58
SRR7494977	Type II/intertypic	99.7754	38.2753	0.98202	1262	53
SRR8574853	Type II/intertypic	97.9933	161.992	0.98202	1512	61
SRR8574716	Type I	97.8443	126.991	0.98246	999	36
SRR7494968	Type II/intertypic	99.9697	7780.54	0.98246	1289	56
SRR7495000	Type II/intertypic	99.3784	101.455	0.98255	1319	55
SRR7494984	Type II/intertypic	99.1037	19.9793	0.98273	1304	54
SRR8574865	Type I	97.9502	291.008	0.98273	1011	40
SRR8574931	Type II/intertypic	98.8593	337.232	0.98282	1306	51
SRR8574852	Type I	99.5053	1155.05	0.98282	1023	34
SRR7495077	Type II/intertypic	99.6269	808.838	0.98309	1454	59
SRR8574813	Type I	99.3301	2142.62	0.98345	971	37
SRR7495066	Type II/intertypic	99.2987	68.0928	0.98372	1307	58
SRR8574893	Type I	97.0202	100.522	0.98443	968	35
SRR8574961	Type I	97.4835	96.4968	0.98533	988	35
SRR8574959	Type II/intertypic	99.1771	758.148	0.98542	1585	63
SRR8574827	Type II/intertypic	99.3633	1826.32	0.98568	1650	71
SRR8574874	Type II/intertypic	99.3202	1556.45	0.98613	1494	57
SRR8574861	Type I	97.2303	183.164	0.98631	1013	35
SRR8574941	Type I	98.3582	163.116	0.98676	1015	36
SRR8574795	Type II/intertypic	99.7381	4256.95	0.98685	1601	68
SRR8574751	Type I	97.6004	238.055	0.98694	997	36
SRR8574864	Type I	97.9304	512.523	0.98694	997	37
SRR8574851	Type I	98.7638	566.715	0.9873	1002	37
SRR7495126	Type I	99.4878	698.186	0.9873	1021	41
SRR8574928	Type II/intertypic	99.4075	1607.79	0.98738	1613	73
SRR8574755	Type I	98.0934	207.804	0.98765	1009	35
SRR8574791	Type I	98.9926	2299.73	0.98765	1096	41
SRR8574942	Type II/intertypic	99.0578	699.145	0.98774	807	31
SRR7495016	Type I	99.585	1123.24	0.98774	1034	41
SRR7495017	Type II/intertypic	99.8411	166.048	0.98801	1384	61
SRR8574898	Type I	98.9373	301.872	0.98837	1018	37
SRR8574847	Type I	98.8837	288.045	0.98855	1055	29
SRR8574933	Type I	98.1225	167.14	0.98882	984	37
SRR8574906	Type I	97.9758	423.893	0.98917	1004	38
SRR8574812	Type I	99.6624	1870.59	0.98926	997	39
SRR7495021	Type II/intertypic	99.6217	71.7312	0.98944	1439	62
SRR8574856	Type I	97.7069	306.895	0.98944	1005	36
SRR8574886	Type I	98.133	321.411	0.98962	997	34
SRR7495098	Type II/intertypic	99.6304	316.208	0.98971	1285	49
SRR8574858	Type I	99.4	1858.75	0.98971	1219	47
SRR8574845	Type I	98.6637	303.827	0.9898	1001	37
SRR8574754	Type I	98.8424	651.658	0.98998	1024	39
SRR8574740	Type I	97.4002	109.324	0.990069	1009	35
SRR8574788	Type II/intertypic	99.8475	367.857	0.990158	1317	54
SRR10276491	Type I	99.748	38.3469	0.990248	946	31
SRR8574713	Type I	98.8057	491.782	0.990248	1011	35
SRR8574733	Type I	99.1253	1979.79	0.990427	1034	38
SRR8574769	Type I	98.0864	191.975	0.990516	1038	35
SRR8574732	Type I	98.9361	1197.5	0.990516	1106	34
SRR8574930	Type I	99.18	683.818	0.990606	1072	42
SRR8574863	Type I	98.0323	360.382	0.990785	1018	38
SRR8574710	Type I	98.5578	531.865	0.990785	1009	36
SRR8574938	Type I	99.4774	1480.99	0.990785	1008	36
SRR8574824	Type I	99.0851	99.5966	0.990874	1097	39
SRR8574842	Type I	98.3879	537.519	0.990874	1023	36
SRR8574734	Type I	99.1998	2090.33	0.990874	1008	39
SRR8574750	Type I	98.6253	429.647	0.990964	1015	39
SRR7494987	Type II/intertypic	99.7102	367.304	0.991053	1426	54
SRR8574859	Type I	97.906	369.207	0.991053	1004	38
SRR7494932	Type II/intertypic	99.9354	3273.13	0.991053	1311	41
SRR8574890	Type I	97.452	251.203	0.991143	1011	39
SRR8574731	Type I	98.9076	801.497	0.991143	1111	39
SRR8574907	Type I	99.2312	864.758	0.991143	1021	37
SRR8574937	Type I	98.3378	263.409	0.991232	1012	38
SRR8574905	Type I	98.3838	559.875	0.991232	1016	36
SRR8574818	Type I	98.4839	710.361	0.991232	1011	35
SRR8574946	Type I	97.8251	451.741	0.991321	1010	38
SRR8574757	Type I	98.0934	355.124	0.991411	1019	39
SRR8574711	Type I	98.726	504.601	0.991411	1018	35
SRR8574735	Type I	98.5113	230.026	0.9915	923	29
SRR8574759	Type I	98.9198	1045.07	0.9915	1138	41
SRR10276418	Type II/intertypic	99.9639	1978.41	0.991679	1500	52
SRR8574758	Type I	99.5094	2184.29	0.991679	1012	38
SRR8574738	Type I	99.3476	3407.05	0.991769	1012	37
SRR8574921	Type I	99.1445	777.937	0.991858	1147	43
SRR10276515	Type II/intertypic	99.6351	174.536	0.991948	1412	51
SRR8574724	Type I	98.7493	328.969	0.991948	1018	34
SRR8574940	Type I	99.0647	1512.98	0.991948	1006	41
SRR10276487	Type II/intertypic	99.5699	178.364	0.992037	1439	53
SRR8574857	Type I	98.3308	867.02	0.992037	1095	36
SRR8574712	Type I	99.1264	930.583	0.992127	1049	38
SRR8574878	Type I	98.1784	1336.94	0.992127	1019	35
SRR8574891	Type I	98.243	426.879	0.992216	1089	37
SRR8574887	Type I	99.3098	679.125	0.992306	1015	34
SRR8574714	Type I	97.9921	186.663	0.992395	1011	35
SRR8574885	Type I	98.8226	575.019	0.992485	1000	36
SRR8574797	Type I	98.5852	498.686	0.992574	1014	37
SRR8574918	Type I	99.2964	1449.04	0.992574	1006	39
SRR8574737	Type I	99.2242	4003.07	0.992664	1017	37
SRR7495106	Type I	99.9104	199.424	0.992753	1037	34
SRR8574966	Type I	99.2166	361.363	0.992753	1003	34
SRR8574809	Type I	98.6504	760.937	0.992753	1043	35
SRR8574834	Type I	98.8075	766.096	0.992842	1086	37
SRR8574902	Type I	98.4205	824.286	0.992842	1016	37
SRR8574843	Type II/intertypic	99.315	986.083	0.992842	1514	63
SRR8574764	Type I	99.3872	989.613	0.992932	1064	38
SRR8574896	Type I	98.6509	581.648	0.993021	1011	35
SRR8574924	Type I	99.102	653.357	0.993021	1033	37
SRR8574708	Type I	98.6812	997.038	0.993021	1009	38
SRR10276420	Type I	99.8865	2133.96	0.993021	1013	44
SRR10276431	Type I	99.9598	2632.66	0.993111	1005	39
SRR8574744	Type I	99.2219	3492.97	0.993111	1044	28
SRR8574832	Type I	98.7761	698.627	0.9932	1008	39
SRR10276483	Type I	99.6112	19.3683	0.99329	1044	39
SRR8574709	Type I	98.8244	666.836	0.99329	1021	36
SRR8574760	Type I	99.1037	1391.45	0.99329	1023	38
SRR8574958	Type I	99.3534	1019.94	0.993379	1016	38
SRR8574817	Type I	98.8849	1318.28	0.993558	1022	37
SRR8574829	Type I	99.4983	2621.48	0.993558	1019	36
SRR8574860	Type I	99.5647	751.147	0.993648	1019	40
SRR8574873	Type I	98.6364	778.897	0.993648	1018	35
SRR8574934	Type I	99.159	1332.16	0.993648	1019	37
SRR8574768	Type I	98.0299	278.701	0.993737	1053	41
SRR8574763	Type I	99.12	830.336	0.993737	1016	36
SRR8574804	Type I	99.0339	815.168	0.993827	1012	37
SRR8574756	Type I	99.4471	1649.04	0.993916	1108	33
SRR7494935	Type I	99.993	9265.01	0.994006	1246	46
SRR8574848	Type I	99.4273	778.468	0.994095	1022	38
SRR8574833	Type I	99.3895	1759.3	0.994095	1022	39
SRR8574794	Type I	99.6432	1801.1	0.994095	1089	39
SRR8574910	Type I	98.7627	274.582	0.994184	1100	36
SRR8574728	Type I	99.5484	1156.11	0.994184	1021	39
SRR8574782	Type I	98.4251	221.432	0.994453	1003	35
SRR8574803	Type I	98.9542	750.623	0.994453	1018	39
SRR8574900	Type I	99.3662	1491.22	0.994453	1020	37
SRR8574939	Type I	98.6637	1720.71	0.994453	1141	41
SRR8574765	Type I	99.3714	1827.74	0.994453	1060	35
SRR7495071	Type I	99.872	1015.03	0.994542	1017	40
SRR8574715	Type I	99.2614	1531.27	0.994542	1024	37
SRR8574800	Type I	98.9838	1666.12	0.994542	1029	36
SRR8574830	Type I	99.3907	3017.79	0.994721	1002	35
SRR8574850	Type I	98.1632	251.029	0.994811	999	37
SRR8574801	Type I	98.8942	1585.4	0.9949	1023	37
SRR8574867	Type I	99.152	1902.56	0.9949	1025	37
SRR8574927	Type I	99.581	1795.83	0.995079	1008	39
SRR8574962	Type I	99.5647	1823.06	0.995169	1047	35
SRR8574835	Type I	99.4826	1989.41	0.995258	1017	42
SRR8574787	Type I	99.567	755.104	0.995348	1018	37
SRR8574846	Type I	99.6677	2100.68	0.995348	1019	40
SRR10276440	Type I	99.9564	2908.82	0.995348	1033	39
SRR8574783	Type I	99.8143	3949.28	0.995348	1038	39
SRR8574901	Type I	99.5228	3995.77	0.995348	1021	38
SRR8574870	Type I	99.4221	2185.22	0.995437	1020	36
SRR10276486	Type I	99.6985	27.9412	0.995527	1009	39
SRR7494953	Type I	99.9139	114.04	0.995527	1120	36
SRR8574717	Type I	99.7765	1669.49	0.995527	995	37
SRR8574895	Type I	99.5105	2434.85	0.995527	1017	38
SRR8574838	Type I	99.4739	2547.46	0.995527	1026	37
SRR8574793	Type I	99.6328	461.526	0.995705	1025	35
SRR8574786	Type I	99.6764	5455.77	0.995705	1016	41
SRR8574883	Type I	99.5257	1460.04	0.995795	1028	39
SRR8574889	Type I	98.9332	1334.11	0.995884	1064	35
SRR8574922	Type I	98.8989	1722.61	0.995884	1018	40
SRR8574869	Type I	99.0688	2142.63	0.995884	1097	36
SRR8574749	Type I	99.5711	2694.82	0.995884	1021	39
SRR10276479	Type I	99.7585	26.6682	0.995974	1011	36
SRR8574881	Type I	99.4937	1182.21	0.995974	1040	37
SRR7494949	Type I	99.8114	569.356	0.996063	1015	40
SRR8574908	Type I	99.7532	1168.64	0.996063	1024	34
SRR8574808	Type I	99.1224	1305.64	0.996063	1024	37
SRR8574943	Type I	99.347	2650.48	0.996153	1025	35
SRR7495060	Type I	99.865	26.7709	0.996242	1162	38
SRR8574914	Type I	99.6793	964.645	0.996242	1019	39
SRR8574849	Type I	99.6584	1777.8	0.996421	1019	37
SRR8574920	Type I	99.6694	1736.95	0.996511	1044	40
SRR8574792	Type I	99.7346	1955.21	0.996511	1027	37
SRR10276513	Type I	99.7986	39.9107	0.9966	1185	36
SRR7495033	Type I	99.9296	224.111	0.9966	1190	44
SRR8574872	Type I	99.6339	2317.23	0.9966	1027	37
SRR8574727	Type I	99.4867	1110.73	0.99669	1044	28
SRR8574767	Type I	99.0438	1808.26	0.99669	1021	38
SRR8574904	Type I	99.6601	4180.34	0.99669	1019	38
SRR10276511	Type I	99.9191	29.3672	0.996779	934	27
SRR10276441	Type I	99.9208	294.041	0.996779	1176	40
SRR8574748	Type I	99.4983	1112.37	0.996779	1015	37
SRR8574805	Type I	99.5175	1903.67	0.996779	1099	37
SRR8574831	Type I	99.7946	5643.45	0.996779	1022	39
SRR8574877	Type I	99.7172	1883.41	0.996869	1027	38
SRR8574944	Type I	99.5786	2395.66	0.996869	1023	36
SRR8574911	Type I	98.8797	127.442	0.996958	1004	35
SRR8574880	Type I	99.7183	2146.72	0.996958	1084	33
SRR8574766	Type I	99.7142	2309.03	0.996958	1034	40
SRR8574802	Type I	99.6979	4177.23	0.996958	1024	39
SRR8574926	Type I	99.7416	4652.2	0.996958	1022	38
SRR7494992	Type I	99.8708	17.3933	0.997048	1048	35
SRR10276510	Type I	99.8883	28.6869	0.997048	1071	35
SRR8574912	Type I	99.6042	807.311	0.997048	1017	35
SRR8574806	Type I	99.2684	1509.37	0.997048	1016	38
SRR8574923	Type I	99.6991	2641.59	0.997048	957	29
SRR10276503	Type I	99.9342	37.9368	0.997137	1196	40
SRR8574929	Type I	99.8138	4171.26	0.997137	1044	30
SRR7495088	Type I	100	3949.64	0.997226	1024	38
SRR7494930	Type I	100	5257.31	0.997226	1226	46
SRR7495001	Type I	99.7759	24.3845	0.997316	1020	39
SRR8574726	Type I	99.7672	4934.25	0.997316	1023	36
SRR10276489	Type I	99.8394	364.802	0.997405	1027	43
SRR8574875	Type I	98.8669	798.547	0.997405	1012	36
SRR7494954	Type I	99.8702	1239.09	0.997405	1021	38
SRR7494994	Type I	99.8394	214.031	0.997495	1025	38
SRR7494963	Type I	99.9063	2961.88	0.997495	1021	37
SRR8574841	Type I	99.4011	3166.95	0.997495	1023	37
SRR10276474	Type I	99.9802	5213.92	0.997495	1031	37
SRR10276502	Type I	99.7596	29.5376	0.997584	1030	38
SRR7495132	Type I	99.7282	42.5822	0.997584	1011	39
SRR7495036	Type I	99.9342	581.916	0.997584	1127	43
SRR8574913	Type I	99.6374	1539.23	0.997584	1026	36
SRR8574807	Type I	99.7591	3463.44	0.997584	1030	40
SRR10276447	Type I	99.9936	6195.01	0.997584	1160	44
SRR7495080	Type I	99.9773	6199.18	0.997584	1170	39
SRR10276488	Type I	99.741	20.3513	0.997674	1027	40
SRR7494951	Type I	99.7393	22.7137	0.997674	1025	39
SRR10276499	Type I	99.7887	27.3402	0.997674	1031	38
SRR7495097	Type I	99.8039	34.4577	0.997674	1172	41
SRR8574825	Type I	99.7288	873.904	0.997674	1025	40
SRR8574799	Type I	99.8359	3222.27	0.997674	1039	38
SRR7494943	Type I	99.9226	1464.12	0.997763	1062	39
SRR10276423	Type I	99.936	1854.43	0.997763	1016	30
SRR8574866	Type I	99.4814	2120.28	0.997763	1097	31
SRR7495008	Type I	99.9453	3234.86	0.997763	1173	39
SRR8574798	Type I	99.8725	6763.13	0.997763	1045	38
SRR7495007	Type I	99.73	28.9767	0.997853	1027	40
SRR7495010	Type I	99.8079	461.718	0.997853	1103	42
SRR7495014	Type I	99.9075	1520.62	0.997853	1084	36
SRR7495062	Type I	99.7707	20.1208	0.997942	1032	38
SRR7495054	Type I	99.9203	406.383	0.997942	1032	33
SRR10276470	Type I	99.9529	1799.42	0.997942	1038	41
SRR10276473	Type I	99.9668	1940.52	0.997942	1027	40
SRR7494996	Type I	99.9191	17.8615	0.998032	1046	30
SRR7494967	Type I	99.929	68.9266	0.998032	1023	36
SRR7495124	Type I	99.8254	193.292	0.998032	1030	45
SRR7494972	Type I	99.9296	217.474	0.998032	1052	28
SRR7494989	Type I	99.936	633.061	0.998032	1171	45
SRR8574925	Type I	99.7596	1939.41	0.998032	1098	29
SRR8574960	Type I	99.7916	2649.86	0.998032	1155	37
SRR10276480	Type I	99.9895	4589.18	0.998032	1028	36
SRR7495012	Type I	99.7561	22.8572	0.998121	1037	36
SRR7495011	Type I	99.8027	31.3019	0.998121	1032	37
SRR10276476	Type I	99.9435	1861.32	0.998121	1028	39
SRR7495074	Type I	99.7724	19.3165	0.998211	1034	37
SRR7495068	Type I	99.9051	1044.68	0.998211	1026	37
SRR10276444	Type I	99.9622	2009.17	0.998211	1044	30
SRR10276422	Type I	99.9738	2835.23	0.998211	1025	41
SRR10276465	Type I	99.9488	3315.58	0.998211	1036	37
SRR8574909	Type I	99.7096	3444.92	0.998211	1021	38
SRR8574935	Type I	99.8213	3459.64	0.998211	1002	34
SRR10276449	Type I	99.961	4494.61	0.998211	1031	40
SRR10276467	Type I	99.9889	5222.5	0.998211	1035	38
SRR8574963	Type I	99.9459	6660.65	0.998211	1028	41
SRR10276427	Type I	99.9662	7589.83	0.998211	1024	39
SRR7495094	Type I	99.8894	35.7654	0.9983	1100	45
SRR10276462	Type I	99.9959	1301.73	0.9983	1038	39
SRR7495117	Type I	99.929	1621.94	0.9983	1027	36
SRR10276458	Type I	99.9767	1665.74	0.9983	1031	40
SRR10276426	Type I	99.9348	1940.11	0.9983	1037	37
SRR8574871	Type I	99.3383	2002.37	0.9983	1032	38
SRR10276442	Type I	99.943	2045.78	0.9983	1060	42
SRR8574899	Type I	99.7916	2467.77	0.9983	1038	40
SRR8574761	Type I	99.5978	2836.27	0.9983	992	35
SRR8574917	Type I	99.7003	3081.61	0.9983	1024	42
SRR10276477	Type I	99.954	3399.41	0.9983	1032	39
SRR10276485	Type I	99.9453	7568.63	0.9983	1032	40
SRR10276457	Type I	99.9575	7974.17	0.9983	1033	38
SRR7495019	Type I	99.7148	31.6267	0.99839	990	43
SRR10276419	Type I	99.7544	34.586	0.99839	1018	37
SRR7495040	Type I	99.8271	36.7362	0.99839	1031	39
SRR7494937	Type I	99.8242	77.9364	0.99839	1037	39
SRR7495020	Type I	99.7433	146.182	0.99839	1037	37
SRR7495002	Type I	99.8592	355.283	0.99839	1038	39
SRR7495122	Type I	99.9139	493.877	0.99839	1034	42
SRR7494939	Type I	99.8638	720.589	0.99839	1032	37
SRR7494952	Type I	99.826	894.247	0.99839	1037	37
SRR10276466	Type I	99.9453	1143.93	0.99839	1032	40
SRR7494942	Type I	99.8865	1298.02	0.99839	1025	38
SRR7495065	Type I	99.8987	1317.15	0.99839	1035	40
SRR7495127	Type I	99.9802	1342.88	0.99839	1177	40
SRR10276448	Type I	99.936	1379.43	0.99839	1033	39
SRR7494959	Type I	99.8417	1728.54	0.99839	1179	37
SRR10276482	Type I	99.9505	2208.29	0.99839	1028	38
SRR10276421	Type I	99.929	2275.24	0.99839	1035	38
SRR10276432	Type I	99.9174	2290.63	0.99839	1033	39
SRR10276425	Type I	99.9401	2363.1	0.99839	1037	37
SRR10276451	Type I	99.9284	2785.08	0.99839	1050	45
SRR10276478	Type I	99.9761	2896.12	0.99839	1033	38
SRR8574837	Type I	99.8539	3334.34	0.99839	1030	37
SRR8574903	Type I	99.9121	5070.8	0.99839	1015	37
SRR7495047	Type I	99.8114	24.3391	0.998479	1242	44
SRR7495107	Type I	99.8376	32.026	0.998479	1042	41
SRR10276514	Type I	99.709	41.4692	0.998479	1042	40
SRR7495090	Type I	99.826	277.824	0.998479	1030	38
SRR7494936	Type I	99.8743	411.146	0.998479	1037	39
SRR7494986	Type I	99.8638	633.698	0.998479	1032	37
SRR10276469	Type I	99.8528	875.906	0.998479	1035	41
SRR7495092	Type I	99.8993	1074.96	0.998479	1106	37
SRR10276443	Type I	99.9604	1195.49	0.998479	1030	40
SRR7494944	Type I	99.9773	1294.31	0.998479	1113	39
SRR10276437	Type I	99.9726	1342.22	0.998479	1032	39
SRR7494940	Type I	99.8877	1792.5	0.998479	1040	38
SRR8574823	Type I	99.8743	2010.68	0.998479	1030	37
SRR10276445	Type I	99.9424	2159.52	0.998479	1036	36
SRR10276475	Type I	99.9377	2414.3	0.998479	1035	37
SRR8574876	Type I	99.7748	2672.44	0.998479	1111	36
SRR8574916	Type I	99.844	2969.57	0.998479	1032	39
SRR8574826	Type I	99.9092	3185.84	0.998479	1037	40
SRR10276429	Type I	99.9907	3272.06	0.998479	1163	39
SRR7494988	Type I	99.8493	39.7024	0.998568	1049	39
SRR7494982	Type I	99.9115	40.2701	0.998568	1255	41
SRR7495076	Type I	99.7463	51.7439	0.998568	1038	38
SRR7495131	Type I	99.7852	62.3474	0.998568	1052	40
SRR7495103	Type I	99.8178	64.9776	0.998568	1038	37
SRR10276454	Type I	99.8219	79.0835	0.998568	1038	39
SRR7494970	Type I	99.8359	79.9246	0.998568	1045	38
SRR7495110	Type I	99.8341	79.9668	0.998568	1034	39
SRR7495004	Type I	99.7957	91.1412	0.998568	1033	36
SRR7495050	Type I	99.787	100.725	0.998568	1037	38
SRR7495046	Type I	99.8015	102.477	0.998568	1035	38
SRR7495101	Type I	99.8202	140.335	0.998568	1040	38
SRR7495125	Type I	99.7742	278.262	0.998568	1019	39
SRR7495057	Type I	99.9278	282.601	0.998568	1027	39
SRR7494975	Type I	99.8469	308.498	0.998568	1017	38
SRR7495072	Type I	99.9366	504.377	0.998568	1043	38
SRR7494979	Type I	99.8592	537.542	0.998568	1029	39
SRR7495089	Type I	99.9342	735.591	0.998568	1041	37
SRR7495086	Type I	99.844	859.96	0.998568	1026	37
SRR7495031	Type I	99.8458	1490.08	0.998568	1041	38
SRR10276459	Type I	99.9307	1642.69	0.998568	1033	43
SRR10276460	Type I	99.9313	2018.33	0.998568	1044	40
SRR8574789	Type I	99.8743	3353.22	0.998568	1034	37
SRR7495118	Type I	99.9715	3471.19	0.998568	1036	37
SRR8574790	Type I	99.8661	3476.48	0.998568	1029	40
SRR7494962	Type I	99.943	3913.47	0.998568	1033	39
SRR10276424	Type I	99.9587	4189.26	0.998568	1046	38
SRR7495121	Type I	100	5061.48	0.998568	1037	39
SRR10276490	Type I	99.9639	29.7946	0.998658	1141	39
SRR10276446	Type I	99.9389	773.526	0.998658	1034	39
SRR7495083	Type I	99.8871	1127.04	0.998658	1033	37
SRR7494931	Type I	99.9598	1978.28	0.998658	1052	37
SRR8574945	Type I	99.8877	5801.83	0.998658	1154	42
SRR7495048	Type I	99.8813	14.9928	0.998747	1022	30
SRR10276472	Type I	99.8056	32.7348	0.998747	1038	38
SRR7495034	Type I	99.9226	184.235	0.998747	1033	38
SRR7494995	Type I	99.9284	306.637	0.998747	1073	32
SRR7495070	Type I	99.7882	313.824	0.998747	1028	39
SRR7494956	Type I	99.968	418.204	0.998747	1146	36
SRR7495087	Type I	99.8824	704.9	0.998747	1025	36
SRR7494948	Type I	99.8877	832.306	0.998747	1038	36
SRR7494941	Type I	99.9005	906.642	0.998747	1024	36
SRR7494960	Type I	99.9389	1010.32	0.998747	1033	39
SRR7494955	Type I	99.9581	2557.3	0.998747	1044	37
SRR7494929	Type I	99.9371	2863.74	0.998747	1035	38
SRR10276481	Type I	99.9785	2926.63	0.998747	1036	39
SRR8574822	Type I	99.8545	2928.55	0.998747	1047	35
SRR7494933	Type I	99.9337	2980.31	0.998747	1022	36
SRR10276508	Type I	99.9756	58.541	0.998837	1051	35
SRR10276504	Type I	99.8592	122.701	0.998837	1133	40
SRR7495039	Type I	99.982	177.756	0.998837	1133	37
SRR10276455	Type I	99.89	705.993	0.998837	1026	39
SRR8574868	Type I	99.8586	3178.44	0.998837	1061	29
SRR7494971	Type I	99.8778	19.5417	0.998926	1060	36
SRR7494964	Type I	99.8982	1744.67	0.998926	1011	38
SRR8574762	Type I	99.7032	2482.69	0.998926	1082	39
SRR7494985	Type I	99.9313	30.9508	0.999016	1098	36
SRR7495018	Type I	99.9534	40.6584	0.999016	1102	43
SRR10276439	Type I	99.9022	46.0814	0.999016	923	28
SRR7495128	Type I	99.9767	2034.4	0.999016	1037	40
SRR7495042	Type I	99.9581	2206.73	0.999016	1098	38
SRR8574915	Type I	99.8824	3492.24	0.999016	1051	38
SRR7495035	Type I	99.9628	50.0915	0.999105	1067	33
SRR7495135	Type I	99.954	109.506	0.999105	971	33
SRR10276494	Type I	99.9639	114.601	0.999105	1062	33
SRR7495037	Type I	99.9622	1977.43	0.999105	1064	34
SRR10276463	Type I	99.9703	2730.57	0.999105	1066	34
SRR10276436	Type I	99.9878	3486.81	0.999105	1002	32
SRR7495085	Type I	99.9872	3555.12	0.999105	1018	31
SRR7495038	Type I	99.9011	15.816	0.999195	1156	38
SRR10276493	Type I	99.947	42.3166	0.999195	1062	29
SRR10276516	Type I	99.9738	135.098	0.999195	1177	41
SRR7495102	Type I	99.9703	359.175	0.999195	1060	36
SRR7494947	Type I	99.947	835.05	0.999195	1051	32
SRR7495073	Type I	99.9802	4649.63	0.999195	1111	37
SRR10276505	Type I	99.872	20.0782	0.999284	1014	31
SRR10276500	Type I	99.9598	27.7158	0.999284	1163	38
SRR10276498	Type I	99.9505	31.4468	0.999284	1037	30
SRR7495013	Type I	99.9139	64.1124	0.999284	1036	31
SRR10276509	Type I	99.9418	107.162	0.999284	1052	29
SRR7494966	Type I	99.9593	141.581	0.999284	1169	38
SRR7494945	Type I	99.9633	1268.82	0.999284	1063	34
SRR10276452	Type I	99.9715	2822.49	0.999284	1029	40
SRR10276512	Type I	99.8434	16.5233	0.999374	1101	38
SRR7495113	Type I	99.9185	17.0067	0.999374	1158	36
SRR7495114	Type I	99.897	17.503	0.999374	1083	34
SRR7495112	Type I	99.8539	24.6071	0.999374	1003	38
SRR7495055	Type I	99.9581	32.8785	0.999374	1048	36
SRR7495059	Type I	99.9657	40.3116	0.999374	1023	28
SRR7495067	Type I	99.9383	70.7003	0.999374	1156	40
SRR10276517	Type I	99.9238	83.4608	0.999374	1077	36
SRR7494980	Type I	99.9174	189.636	0.999374	1116	37
SRR7495041	Type I	99.9692	204.132	0.999374	1099	41
SRR7495005	Type I	99.9633	630.217	0.999374	1202	39
SRR7495136	Type I	99.9802	1261.72	0.999374	1058	32
SRR7495064	Type I	99.9406	1720.18	0.999374	1077	39
SRR10276471	Type I	99.9901	4523.36	0.999374	1017	31
SRR10276428	Type I	99.9738	45.86	0.999463	1012	35
SRR7494974	Type I	99.6915	215.188	0.999463	1002	38
SRR7494993	Type I	99.9825	240.385	0.999463	1054	29
SRR7495030	Type I	99.9383	459.29	0.999463	1034	31
SRR7495105	Type I	99.9802	779.218	0.999463	1072	38
SRR7495028	Type I	99.9476	1812.88	0.999463	1122	35
SRR7494957	Type I	99.9604	3133.9	0.999463	1097	38
SRR10276438	Type I	99.9907	11274.6	0.999463	1129	40
SRR10276492	Type I	99.9639	33.7383	0.999553	1000	32
SRR7494991	Type I	99.9639	55.3938	0.999553	1164	36
SRR10276507	Type I	99.9668	77.3215	0.999553	1093	39
SRR7495043	Type I	99.7102	93.2128	0.999553	1062	39
SRR7495100	Type I	99.922	179.574	0.999553	1129	36
SRR7495108	Type I	99.968	250.786	0.999553	1096	41
SRR7495075	Type I	99.9616	285.237	0.999553	1033	38
SRR7495099	Type I	99.9622	379.71	0.999553	1132	34
SRR7495056	Type I	99.9732	576.358	0.999553	517	16
SRR7495079	Type I	99.9418	1540.5	0.999553	1123	29
SRR7494928	Type I	99.9855	2734.71	0.999553	1100	38
SRR10276430	Type I	99.9866	3438	0.999553	1033	41
SRR7495137	Type I	99.8324	18.3896	0.999642	1096	38
SRR7495061	Type I	99.7963	22.4831	0.999642	1038	37
SRR7495095	Type I	99.9692	50.0341	0.999642	1061	30
SRR7494976	Type I	99.9581	80.1366	0.999642	1058	31
SRR7495130	Type I	99.8673	114.682	0.999642	1033	38
SRR7495063	Type I	99.9616	211.193	0.999642	1079	36
SRR10276433	Type I	99.9558	242.996	0.999642	1034	37
SRR7495133	Type I	99.9889	270.132	0.999642	1094	38
SRR7495069	Type I	99.7916	366.05	0.999642	1005	35
SRR10276468	Type I	99.9895	830.201	0.999642	1103	38
SRR7495109	Type I	99.9255	1260.5	0.999642	1088	37
SRR7494958	Type I	99.9389	1440	0.999642	1118	36
SRR7495119	Type I	99.9814	1549.68	0.999642	1129	39
SRR7495123	Type I	99.9534	1875.44	0.999642	1085	38
SRR7495091	Type I	99.9645	2105.6	0.999642	1131	35
SRR10276453	Type I	99.9907	2337.14	0.999642	1116	37
SRR10276484	Type I	99.9523	2399.76	0.999642	1037	37
SRR7494934	Type I	99.9726	3955.29	0.999642	1112	35
SRR7495081	Type I	99.9325	55.3031	0.999732	1052	29
SRR7495115	Type I	99.9465	68.5236	0.999732	1074	40
SRR7494969	Type I	99.9447	89.4288	0.999732	1037	37
SRR7494990	Type I	99.9779	96.8789	0.999732	1038	36
SRR7495078	Type I	99.904	102.279	0.999732	1032	31
SRR7495015	Type I	99.9144	128.929	0.999732	1072	36
SRR7494997	Type I	99.915	177.102	0.999732	1076	32
SRR7494950	Type I	99.9377	179.584	0.999732	1042	39
SRR7494978	Type I	99.9767	205.828	0.999732	1088	43
SRR7494983	Type I	99.9674	252.084	0.999732	1037	37
SRR7495096	Type I	99.9325	645.287	0.999732	1005	30
SRR7494946	Type I	99.986	739.422	0.999732	1083	36
SRR10276501	Type I	99.9849	980.877	0.999732	1022	27
SRR10276435	Type I	99.9756	1533.94	0.999732	1084	38
SRR7495084	Type I	99.9447	1618.59	0.999732	1123	34
SRR10276464	Type I	99.9878	2054.2	0.999732	1123	38
SRR10276456	Type I	99.9855	2272.39	0.999732	1089	36
SRR10276434	Type I	99.979	3126.13	0.999732	1030	35
SRR7494981	Type I	99.8353	25.7417	0.999821	1126	45
SRR7494973	Type I	99.929	76.6963	0.999821	1105	40
SRR7495120	Type I	99.9144	111.925	0.999821	1089	38
SRR7495029	Type I	99.9267	186.768	0.999821	1128	42
SRR7495003	Type I	99.9761	532.592	0.999821	1046	42
SRR7495129	Type I	99.9633	589.804	0.999821	1155	39
SRR7494961	Type I	99.9499	772.894	0.999821	1095	37
SRR7495009	Type I	99.961	910.789	0.999821	1121	38
SRR7494998	Type I	99.9092	37.1263	0.999911	937	31
SRR7495049	Type I	99.9389	46.914	0.999911	1106	37
SRR7495053	Type I	99.9668	147.748	0.999911	1038	37
SRR7494965	Type I	99.9482	304.348	0.999911	1054	28
SRR7495006	Type I	99.9389	369.265	0.999911	1126	36
SRR10276495	Type I	99.9907	410.163	0.999911	1039	43
SRR7494999	Type I	99.9703	644.961	0.999911	1043	31
