# Supplementary material for: Meta-analysis of Epstein-Barr virus genomes in Southern Chinese identifies genetic variants and high risk viral lineage associated with nasopharyngeal carcinoma
Source: PLoS Pathog. 2024 May 28;20(5):e1012263. doi: 10.1371/journal.ppat.1012263 (PMC11161099; doi:10.1371/journal.ppat.1012263)
Supplement: S3 Table — (XLSX) [file ppat.1012263.s012.xlsx]

## Sheet: S3 Table
S3 Table. Variants that passed the permuted p-value cut-off in the meta-analysis of GWAS.
Variant	Risk allele	NPC frequency	Control frequency	p-value	p-value conditional on EBERdel	p-value conditional on variant 163364	Annotation
C613G	G	0.93885	0.4439	0.0001097	0.04782	0.002224	LMP-2A, p.Ile129Met
C632G	G	0.93885	0.4395	5.735e-05	0.0209	0.0011	LMP-2A, p.Leu136Val
G2773T	G	0.96043	0.37	4.169e-05	0.03387	0.002206	BNRF1, p.Val346Val
G5399A	A	0.8781	0.4273	2.845e-06	0.4827	0.0107	BNRF1, p.Val1222Ile
A5850T	T	0.8925	0.4273	8.946e-09	0.8314	0.002083	LMP-2A, 3_prime_UTR_variant
C6484T	T	0.8996	0.4273	5.492e-08	0.5843	0.002924	145 bp upstream of EBER1
A6584G	G	0.8996	0.4273	4.368e-08	0.5954	0.003751	45 bp upstream of EBER1
G6866A	A	0.90323	0.4273	4.217e-10	0.5602	0.0003616	In-between EBER1 and EBER2
G6884A	G	0.90681	0.4273	1.803e-10	0.3484	0.0001575	In-between EBER1 and EBER2
T6886G	T	0.90681	0.4273	1.803e-10	0.3484	0.0001575	In-between EBER1 and EBER2
A6911G	A	0.90323	0.4317	1.065e-09	0.8754	0.0005968	In-between EBER1 and EBER2
G6944A	G	0.92473	0.4317	2.634e-13	0.2435	7.811e-06	In-between EBER1 and EBER2
T6999G	G	0.92115	0.4317	7.797e-14	/	1.873e-05	EBER2
A7001T	T	0.92115	0.4317	7.797e-14	/	1.873e-05	EBER2
A7012G	G	0.92115	0.4361	3.291e-13	/	2.534e-05	EBER2
A7016T	T	0.92115	0.4317	7.797e-14	/	1.873e-05	EBER2
A7048C	C	0.92115	0.4317	7.797e-14	/	1.873e-05	EBER2
CTA7121C	C	0.91756	0.4317	1.901e-13	/	5.415e-05	EBER2
T7125G	G	0.91756	0.4317	1.901e-13	/	5.415e-05	EBER2
G7134C	C	0.91756	0.4317	1.901e-13	/	5.415e-05	6 bp downstream of EBER2
AAACT7187A	A	0.91756	0.4273	2.937e-14	/	3.167e-05	59 bp downstream of EBER2
C7198T	T	0.91756	0.4317	1.901e-13	/	5.415e-05	70 bp downstream of EBER2
T7206A	A	0.91756	0.4317	1.901e-13	/	5.415e-05	78 bp downstream of EBER2
G7213C	C	0.91756	0.4317	1.901e-13	/	5.415e-05	85 bp downstream of EBER2
G7233A	A	0.90681	0.4317	3.49e-10	/	0.001094	82 bp upstream of OriP
G7262A	A	0.91756	0.4317	1.901e-13	/	5.415e-05	53 bp upstream of OriP
C7297T	T	0.91756	0.4361	1.072e-12	/	7.568e-05	18 bp upstream of OriP
T7327C	C	0.91756	0.4317	1.901e-13	/	5.415e-05	OriP
A8568T	T	0.8993	0.4229	6.403e-10	0.7625	0.0006138	OriP
T11695G	G	0.8781	0.4273	2.833e-05	0.9694	0.02372	EBNA1, intron_variant
C44531T	T	0.90323	0.4978	0.0001412	0.4461	0.03581	BFLF2, p.Ala39Ala
C64922T	C	0.96416	0.3304	0.0002339	0.01739	0.007732	BORF2, p.Phe268Phe
G132048A	A	0.8961	0.4758	2.159e-05	0.02681	0.02363	BXLF1, p.Ala175Ala
G132183T	G	0.93907	0.4273	9.91e-05	0.004749	0.002481	BXLF1, p.Pro130Pro
T132225C	C	0.8889	0.4802	0.0001443	0.05228	0.06704	BXLF1, p.Pro116Pro
A134350G	G	0.90323	0.489	8.299e-05	0.07398	0.05685	BVRF1, p.Ala408Ala
G135355T	T	0.90681	0.489	1.06e-06	0.01992	0.004421	BVLF1, p.Ala91Ala
A137316C	C	0.8817	0.4185	2.128e-05	0.3339	0.04659	BVRF2, p.His560Pro
C148489T	T	0.8679	0.4089	7.806e-05	0.004049	0.02254	BART
G150028A	A	0.8809	0.4779	0.0001796	0.03704	0.04133	LF2, p.Val99Val
A151822G	A	0.8961	0.489	9.391e-05	0.02031	0.01324	BILF1, p.Leu274Leu
G152087A	G	0.94982	0.3568	0.0001595	0.0009758	0.001005	BILF1, p.Ala185Ala
G155989A	A	0.8817	0.4229	1.534e-06	0.146	0.03952	BALF5, p.Leu100Leu
C156013T	T	0.93548	0.4714	3.183e-06	0.007818	0.00212	BALF5, p.Leu92Leu
G156133A	A	0.93525	0.469	2.705e-06	0.006202	0.001809	BALF5, p.Cys52Cys
G156139A	G	0.96774	0.326	4.526e-05	0.06118	0.006	BALF5, p.Pro50Pro
C156154T	T	0.9319	0.467	8.784e-06	0.01031	0.003388	BALF5, p.Arg45Arg
T156184G	G	0.93548	0.4626	4.423e-05	0.01954	0.007509	BALF5, p.Thr35Thr
C160804T	C	0.93548	0.467	3.243e-05	0.07132	0.01725	BALF3, p.Val35Val
G160827T	T	0.9319	0.4978	4.38e-05	0.04325	0.02386	BALF3, p.Arg28Arg
T160971C	C	0.90323	0.4581	4.493e-05	0.296	0.09373	BALF2, p.Arg1114Arg
T161036C	C	0.8996	0.4626	0.0001583	0.5136	0.1366	BALF2, p.Ser1093Gly
C163364T	T	0.8853	0.4273	5.258e-05	0.1637	/	BALF2, p.Val317Met
C163611T	T	0.94265	0.4714	4.341e-05	0.04864	0.02488	BALF2, p.Val234Val
G163686A	G	0.95341	0.3921	0.0001531	0.09089	0.02385	BALF2, p.Leu209Leu
T165087C	C	0.8853	0.4273	0.0001769	0.2893	0.4699	BARF1, p.Cys14Cys
