# Supplementary material for: Meta-analysis of Epstein-Barr virus genomes in Southern Chinese identifies genetic variants and high risk viral lineage associated with nasopharyngeal carcinoma
Source: PLoS Pathog. 2024 May 28;20(5):e1012263. doi: 10.1371/journal.ppat.1012263 (PMC11161099; doi:10.1371/journal.ppat.1012263)
Supplement: S4 Table — (XLSX) [file ppat.1012263.s013.xlsx]

## Sheet: S4 Table
S4 Table. Logistic regression of disease states on haplotypes constructed from 56 variants that passed p-value threshold in the meta-analysis, with age and sex as covariates.
*Other rare subtypes consisted of individual haplotypes with less than seven samples carrying it.
Subtype	Haplotype	Number of NPC cases (%)	Number of healthy controls (%)	Odds ratio	p-value
I	C-C-G-G-A-C-A-G-A-G-G-A-T-A-A-A-A-CTA-T-G-AAACT-A-T-G-G-G-C-T-A-T-T-C-G-T-T-A-G-A-C-A-A-G-G-C-G-G-C-T-T-G-T-T-C-C-G-T	3 (1.1%)	8 (3.5%)	0.3	0.242
II	G-G-G-G-A-C-A-G-A-G-G-A-T-A-A-A-A-CTA-T-G-AAACT-C-T-G-G-G-C-T-A-T-C-C-G-G-T-A-G-A-C-G-G-G-G-T-A-G-T-G-C-T-T-T-C-T-G-T	4 (1.4%)	7 (3.1%)	0.46	0.0457
III	G-G-G-A-T-T-G-A-G-T-A-G-G-T-G-T-C-C-G-C-A-T-A-C-A-A-T-C-T-G-T-C-A-G-C-G-T-C-C-G-G-A-A-T-A-G-T-G-C-T-C-C-T-T-G-C	4 (1.4%)	5 (2.2%)	0.65	0.0261
IV	C-C-T-G-A-C-A-G-A-G-G-A-T-A-A-A-A-CTA-T-G-AAACT-C-T-G-G-G-C-T-A-T-C-T-G-T-T-A-G-A-C-G-G-A-G-C-G-A-C-T-T-G-T-T-C-C-A-T	3 (1.1%)	35 (15.4%)	0.06	0.024
Mixed	Other rare subtypes*	72 (25.8%)	107 (47.1%)	0.39	/
Risk	G-G-G-A-T-T-G-A-G-T-A-G-G-T-G-T-C-C-G-C-A-T-A-C-A-A-T-C-T-G-T-C-A-G-C-G-T-C-T-A-A-G-A-T-A-G-T-G-C-T-C-C-T-T-G-C	193 (69.2%)	65 (28.6%)	5.59	<1.0×10-09
