# Supplementary material for: Meta-analysis of Epstein-Barr virus genomes in Southern Chinese identifies genetic variants and high risk viral lineage associated with nasopharyngeal carcinoma
Source: PLoS Pathog. 2024 May 28;20(5):e1012263. doi: 10.1371/journal.ppat.1012263 (PMC11161099; doi:10.1371/journal.ppat.1012263)
Supplement: S5 Table — (XLSX) [file ppat.1012263.s014.xlsx]

## Sheet: S5 Table
S5 Table. Distribution of cases and controls in the nine clusters.
High-risk lineage (cluster 2, 3 and 7) is bolded
	n (percentage of samples within the column)
	HK		GZ
Cluster	NPC (N = 123)	Control (N = 180)	NPC (N = 156)	Control (N = 47)
1	1 (0.81%)	5 (2.78%)	6 (3.85%)	5 (10.64%)
2	76 (61.79%)	40 (22.22%)	105 (67.31%)	20 (42.55%)
3	11 (8.94%)	11 (6.11%)	16 (10.26%)	6 (12.77%)
4	1 (0.81%)	25 (13.89%)	2 (1.28%)	8 (17.02%)
5	2 (1.63%)	9 (5.00%)	0 (0%)	1 (2.13%)
6	2 (1.63%)	24 (13.33%)	1 (0.64%)	5 (10.64%)
7	26 (21.14%)	30 (16.67%)	19 (12.18%)	1 (2.13%)
8	0 (0%)	20 (11.11%)	3 (1.92%)	0 (0%)
9	4 (3.25%)	16 (8.89%)	4 (2.56%)	1 (2.13%)
