# Supplementary material for: Meta-analysis of Epstein-Barr virus genomes in Southern Chinese identifies genetic variants and high risk viral lineage associated with nasopharyngeal carcinoma
Source: PLoS Pathog. 2024 May 28;20(5):e1012263. doi: 10.1371/journal.ppat.1012263 (PMC11161099; doi:10.1371/journal.ppat.1012263)
Supplement: S6 Table — (XLSX) [file ppat.1012263.s015.xlsx]

## Sheet: S6 Table
S6 Table. Genotypes of 38 SNPs that characterized the high-risk EBV lineage.
Position	Non-risk	Risk	is.removed	Remarks
5399	G	A	FALSE
5850	A	T	FALSE
6484	C	T	FALSE
6584	A	G	FALSE
6866	G	A	FALSE
6884	A	G	FALSE	6884 == 6886
6886	G	T	TRUE	6884 == 6886
6911	G	A	FALSE
6944	A	G	FALSE
6999	T	G	FALSE	6999 == 7001 == 7016 == 7048
7001	A	T	TRUE	6999 == 7001 == 7016 == 7048
7012	A	G	FALSE
7016	A	T	TRUE	6999 == 7001 == 7016 == 7048
7048	A	C	TRUE	6999 == 7001 == 7016 == 7048
7125	T	G	FALSE	7125 == 7134 == 7198 == 7206 == 7213 == 7262 == 7327
7134	G	C	TRUE	7125 == 7134 == 7198 == 7206 == 7213 == 7262 == 7327
7198	AC	T	TRUE	7125 == 7134 == 7198 == 7206 == 7213 == 7262 == 7327
7206	T	A	TRUE	7125 == 7134 == 7198 == 7206 == 7213 == 7262 == 7327
7213	G	C	TRUE	7125 == 7134 == 7198 == 7206 == 7213 == 7262 == 7327
7233	G	A	FALSE
7262	G	A	TRUE	7125 == 7134 == 7198 == 7206 == 7213 == 7262 == 7327
7297	C	T	FALSE
7327	T	C	TRUE	7125 == 7134 == 7198 == 7206 == 7213 == 7262 == 7327
8568	A	T	FALSE
11695	T	G	FALSE
108207	G	C	FALSE
112981	A	T	FALSE
117995	C	T	FALSE
126226	C	A	FALSE
137316	A	C	FALSE
155989	G	A	FALSE
160971	T	C	FALSE
161036	T	C	FALSE
163364	C	T	FALSE
163464	G	A	FALSE
163926	C	T	FALSE
165087	T	C	FALSE
167859	C	T	FALSE
