# Supplementary material for: Meta-analysis of Epstein-Barr virus genomes in Southern Chinese identifies genetic variants and high risk viral lineage associated with nasopharyngeal carcinoma
Source: PLoS Pathog. 2024 May 28;20(5):e1012263. doi: 10.1371/journal.ppat.1012263 (PMC11161099; doi:10.1371/journal.ppat.1012263)
Supplement: S7 Table — (XLSX) [file ppat.1012263.s016.xlsx]

## Sheet: S7 Table
S7 Table. Number of samples in each cluster carrying the 9 SNPs shared by the high-risk lineage only.
Cluster	Identity	Number of individual carrying the 9 SNPs	Total number of individual in the cluster	Percentage
1	Healthy	0	10	0
1	NPC	1	7	0.142857
2	Healthy	55	60	0.916667
2	NPC	175	181	0.966851
3	Healthy	2	17	0.117647
3	NPC	11	27	0.407407
4	Healthy	0	33	0
4	NPC	0	3	0
5	Healthy	0	10	0
5	NPC	0	2	0
6	Healthy	0	29	0
6	NPC	0	3	0
7	Healthy	11	31	0.354839
7	NPC	18	45	0.4
8	Healthy	0	20	0
8	NPC	0	3	0
9	Healthy	0	17	0
9	NPC	0	8	0
